# Supplementary material for: Indigo Pulverata Levis (Chung-Dae, Persicaria tinctoria) Alleviates Atopic Dermatitis-like Inflammatory Responses In Vivo and In Vitro
Source: Int J Mol Sci. 2022 Jan 5;23(1):553. doi: 10.3390/ijms23010553 (PMC8745452; doi:10.3390/ijms23010553)
Supplement: Supplementary file 1 [file ijms-23-00553-s001.zip]

Archive with 1 entries (1 files):
- ijms-1510016-supplementary.pdf
